# Supplementary material for: Synthesis and Performance Evaluation of Novel Bentonite-Supported Nanoscale Zero Valent Iron for Remediation of Arsenic Contaminated Water and Soil
Source: Molecules. 2023 Feb 25;28(5):2168. doi: 10.3390/molecules28052168 (PMC10004430; doi:10.3390/molecules28052168)
Supplement: Supplementary file 1 [file molecules-28-02168-s001.zip]

Archive with 1 entries (1 files):
- molecules-2238316-supplementary.pdf
